# Supplementary material for: Lipoteichoic Acid Fraction from Lactiplantibacillus plantarum K8 Attenuates Inflammatory Responses and Promotes Antimicrobial Defense in Oral Epithelial Cells
Source: Microorganisms. 2026 Jun 2;14(6):1255. doi: 10.3390/microorganisms14061255 (PMC13303281; doi:10.3390/microorganisms14061255)
Supplement: Supplementary file 1 [file microorganisms-14-01255-s001.zip]

Archive with 1 entries (1 files):
- microorganisms-4314469-supplementary.pdf
